# Supplementary material for: Functional Characterization of Cardiac Actin Mutants Causing Hypertrophic (p.A295S) and Dilated Cardiomyopathy (p.R312H and p.E361G)
Source: Int J Mol Sci. 2022 Apr 18;23(8):4465. doi: 10.3390/ijms23084465 (PMC9024677; doi:10.3390/ijms23084465)
Supplement: Supplementary file 1 [file ijms-23-04465-s001.zip]

Archive with 1 entries (1 files):
- ijms-1693968-supplementary.pdf
